# Supplementary material for: Self-Assembling Peptide–Co-PPIX Complex Catalyzes Photocatalytic Hydrogen Evolution and Forms Hydrogels
Source: Molecules. 2025 Apr 10;30(8):1707. doi: 10.3390/molecules30081707 (PMC12029171; doi:10.3390/molecules30081707)
Supplement: Supplementary file 1 [file molecules-30-01707-s001.zip]

Archive with 1 entries (1 files):
- molecules-3469408-supplementary.pdf
